# Supplementary material for: Temporal Variability of the Dominant Fecal Microbiota in Healthy Adult Cats
Source: Vet Sci. 2024 Jan 13;11(1):31. doi: 10.3390/vetsci11010031 (PMC10819787; doi:10.3390/vetsci11010031)
Supplement: Supplementary file 1 [file vetsci-11-00031-s001.zip]

Archive with 1 entries (1 files):
- vetsci-2749413-supplementary.xlsx
