# Supplementary material for: Temporal Variability of the Dominant Fecal Microbiota in Healthy Adult Cats
Source: Vet Sci. 2024 Jan 13;11(1):31. doi: 10.3390/vetsci11010031 (PMC10819787; doi:10.3390/vetsci11010031)
Supplement: Supplementary file 1 [file vetsci-11-00031-s001.zip › vetsci-2749413-supplementary.xlsx]

## Sheet: Collection Time Point
Sample	UID	ID	Phenotype	*Collection Time (Day)	fDI	Universal Log DNA	Faecalibacterium Log DNA	Turicibacter Log DNA	Streptococcus Log DNA	E. coli Log DNA	C. hiranonis Log DNA	Bifidobacterium log DNA	Bacteroides genus log DNA	Primary BA %	DI interpretation	Note, included in the Friedman tests
01	Cat01_D0	Cat01	Healthy	0	-3.82193	10.1929	6.74037	6.75759	2.63118	2.17541	5.06881	7.93206	6.8204	36.2713	normal	Stat1
02	Cat01_D1	Cat01	Healthy	1	-3.68365	10.2582	6.96148	6.99006	2.57539	3.09295	5.18448	8.02484	6.81472	28.7424	normal
03	Cat01_D2	Cat01	Healthy	2	-4.43457	10.7359	7.42796	6.70922	2.99608	2.92054	6.16252	7.74349	6.43819	21.9983	normal
04	Cat01_D3	Cat01	Healthy	3	-4.31203	10.8309	7.38802	6.7885	2.99005	3.91754	6.1552	7.49207	7.58056	20.6391	normal
05	Cat01_D6	Cat01	Healthy	6	-3.62098	10.408	6.14265	5.77264	2.28136	3.50975	5.41581	8.09668	6.53197	61.6606	normal
06	Cat01_D7	Cat01	Healthy	7	-3.89923	10.5712	6.35235	5.72292	2.47587	2.63118	5.64861	8.19395	6.34868	17.8497	normal	Stat1
07	Cat01_D8	Cat01	Healthy	8	-3.93776	10.5341	6.74322	6.43107	2.75633	3.25787	5.43924	8.19096	6.72379	5.85587	normal
08	Cat01_D10	Cat01	Healthy	10	-3.47892	10.6543	6.62625	6.32894	2.09439	4.29685	5.21962	8.06226	7.35891	23.3033	normal
09	Cat01_D11	Cat01	Healthy	11	-3.93412	10.546	6.99715	6.29401	2.39144	3.70615	5.31332	7.88267	7.38448	12.2294	normal
10	Cat01_D12	Cat01	Healthy	12	-3.90062	10.6365	7.07418	6.7885	2.55428	3.62969	5.28551	7.81383	7.6033	14.833	normal
11	Cat01_D13	Cat01	Healthy	13	-3.51546	10.3932	6.40228	5.5899	0.726779	1.38831	3.85505	8.00838	6.73657	26.4654	minor changes
12	Cat01_D14	Cat01	Healthy	14	-3.8344	10.5593	6.89586	5.96614	1.92099	2.36132	4.5022	7.88267	6.87013	24.5022	normal	Stat1
13	Cat01_D16	Cat01	Healthy	16	-3.78306	10.6929	6.5535	6.47003	1.87274	2.91454	4.87116	7.8273	6.71242	26.6068	normal
14	Cat01_D17	Cat01	Healthy	17	-3.22789	11.0831	7.08702	5.94598	1.85163	3.18441	4.65154	7.46663	7.01648	13.6756	normal
15	Cat01_D18	Cat01	Healthy	18	-3.94344	10.638	6.90014	6.48885	2.34017	2.92354	5.04392	7.99641	7.57062	53.4323	normal
16	Cat01_D19	Cat01	Healthy	19	-2.33027	10.4614	6.96291	6.29669	2.59349	5.43778	5.06589	7.92008	7.31344	14.5444	normal
17	Cat01_D20	Cat01	Healthy	20	-3.75077	10.3932	7.09272	5.57511	2.30247	3.75412	5.06589	7.88117	7.07047	18.9549	normal
18	Cat01_D21	Cat01	Healthy	21	-3.77452	10.5772	7.12268	5.84252	2.57238	4.31934	5.29283	7.64921	7.03495	28.034	normal	Stat1
19	Cat01_D25	Cat01	Healthy	25	-2.2576	10.2062	6.91013	5.5684	2.24367	5.31034	5.20059	7.74499	6.63285	20.7309	normal
20	Cat01_D26	Cat01	Healthy	26	-3.62967	10.1884	6.28103	5.4273	1.04493	2.83208	4.34114	7.70757	6.52344	23.7032	minor changes
21	Cat01_D27	Cat01	Healthy	27	-1.54827	10.1884	5.60342	6.40554	2.27232	5.25487	5.14056	6.62406	7.19551	14.3342	normal
22	Cat01_D28	Cat01	Healthy	28	-1.46158	10.27	6.07275	6.60038	2.59801	5.64468	5.18448	6.99521	7.01648	20.9178	normal
23	Cat01_D29	Cat01	Healthy	29	-3.12195	10.319	6.35663	6.85837	2.36882	4.09895	5.00146	7.32745	6.94402	21.0389	normal
24	Cat01_D30	Cat01	Healthy	30	-3.22746	10.3813	6.09558	7.08277	2.26779	2.72264	4.24744	7.42023	7.03495	23.7109	minor changes
25	Cat01_D31	Cat01	Healthy	31	-3.6739	10.1617	6.5592	6.5735	1.8079	2.88006	4.55344	7.85723	6.69253	34.8908	normal
26	Cat01_D32	Cat01	Healthy	32	-2.20137	10.2641	6.70756	6.10589	2.60856	5.10195	4.86091	7.49207	7.21824	25.2458	normal
27	Cat01_D33	Cat01	Healthy	33	-3.29161	10.3783	6.27532	6.21204	2.60404	4.18741	5.34553	7.30799	7.04206	19.1151	normal
28	Cat01_D34	Cat01	Healthy	34	-2.37339	10.3724	6.79601	5.75652	2.45627	5.08696	4.84919	8.06824	7.12447	17.5459	normal
29	Cat01_D41	Cat01	Healthy	41	-3.65657	10.4139	6.6291	6.32894	2.83776	3.24588	5.04832	7.98294	7.01506	47.6347	normal
30	Cat01_D42	Cat01	Healthy	42	-2.07888	10.3709	6.28245	7.01424	2.67793	5.31784	5.18009	8.26579	7.03922	23.5349	normal
31	Cat01_D44	Cat01	Healthy	44	-3.62467	10.4659	6.70328	6.69847	2.65078	3.13493	4.85212	8.18497	7.0719	32.1845	normal
32	Cat01_D45	Cat01	Healthy	45	-3.51031	10.4377	6.70899	6.71594	2.54825	3.71964	5.12006	8.22538	7.12873	42.6792	normal
33	Cat01_D46	Cat01	Healthy	46	-2.66541	10.3383	6.72611	7.19296	2.40802	4.84858	5.13177	8.29422	6.99943	21.1416	normal
34	Cat01_D47	Cat01	Healthy	47	-3.3185	10.5267	6.26391	7.73045	2.3266	3.54573	5.1713	8.01437	7.26229	34.9234	normal
35	Cat02_D0	Cat02	Healthy	0	-4.10412	10.2656	6.96434	5.5899	2.46381	0.877061	5.31332	6.74529	6.94118	6.2117	normal	Stat1
36	Cat02_D4	Cat02	Healthy	4	-3.94446	10.1973	6.89729	6.14082	3.10615	1.41529	5.43485	6.86351	7.03353	9.018	normal
37	Cat02_D6	Cat02	Healthy	6	-2.96902	10.2493	7.01427	5.73905	4.63058	0.985007	5.25183	6.7408	6.63427	14.6034	normal
38	Cat02_D7	Cat02	Healthy	7	-4.05824	10.3472	6.75321	6.03736	2.87998	1.44528	5.38653	7.0012	6.58454	9.57113	normal	Stat1
39	Cat02_D9	Cat02	Healthy	9	-3.62602	10.4674	6.77175	5.85864	3.2313	0.904048	5.45827	6.22448	6.72947	15.4335	normal
40	Cat02_D10	Cat02	Healthy	10	-3.88088	10.6973	7.03138	6.71459	3.26297	1.76012	5.959	6.33673	7.3788	12.0475	normal
41	Cat02_D11	Cat02	Healthy	11	-3.98529	10.5875	7.11555	7.17549	2.98552	1.15742	5.57687	7.01616	6.93833	13.2565	normal
42	Cat02_D13	Cat02	Healthy	13	-4.01048	10.1528	6.84593	6.36791	2.40501	0.877061	4.91801	6.55223	6.67974	10.2485	normal
43	Cat02_D14	Cat02	Healthy	14	-3.85911	10.3101	6.64479	5.93658	2.02201	0.928036	4.76135	6.18408	6.82182	8.66011	normal	Stat1
44	Cat02_D15	Cat02	Healthy	15	-3.91637	10.0163	6.7632	5.61543	2.62364	0.877061	4.79502	6.37414	6.34584	6.17239	normal
45	Cat02_D16	Cat02	Healthy	16	-4.06209	9.99258	6.63623	5.98092	1.99337	0.877061	4.87116	6.11224	6.8886	6.96765	normal
46	Cat02_D17	Cat02	Healthy	17	-4.06043	10.3487	6.92725	5.78339	2.77895	1.22039	5.34553	6.93834	6.96675	5.9367	normal
47	Cat02_D19	Cat02	Healthy	19	-4.06862	10.2448	7.08559	6.86106	2.80458	1.70915	5.60322	6.85753	7.04774	NA	normal
48	Cat02_D21	Cat02	Healthy	21	-3.96572	10.4748	7.14836	7.04649	3.02171	2.06147	5.45095	6.76624	7.3376	5.21896	normal	Stat1
49	Cat02_D25	Cat02	Healthy	25	-3.52519	10.3427	6.69757	5.85327	3.49367	1.62219	5.00586	6.59862	7.06621	10.1983	normal
50	Cat02_D26	Cat02	Healthy	26	-3.77642	10.2804	6.87732	7.18624	2.90712	1.29535	5.06149	6.70638	6.69679	11.8775	normal
51	Cat02_D27	Cat02	Healthy	27	-3.5001	10.3665	6.98573	5.60736	3.62786	1.45877	5.29722	6.23047	7.1742	14.4821	normal
52	Cat02_D28	Cat02	Healthy	28	-4.06802	10.405	7.20685	6.0602	2.25573	1.09295	4.87994	6.77522	6.83745	9.27013	normal
53	Cat02_D53	Cat02	Healthy	53	-3.94749	10.2715	7.05278	5.76861	3.02322	1.41379	5.40117	6.49835	7.25661	8.49405	normal
54	Cat02_D54	Cat02	Healthy	54	-4.22576	10.4703	7.1398	6.05079	2.83625	2.24588	5.69253	6.8261	7.42569	7.70524	normal
55	Cat02_D55	Cat02	Healthy	55	-3.83784	10.4599	7.21826	7.60548	3.2509	1.98201	5.80381	6.77073	7.23956	7.25309	normal
56	Cat03_D0	Cat03	Healthy	0	-3.64277	10.4896	6.3067	7.86348	2.68697	2.44978	5.90922	7.48159	6.1256	14.6309	normal
57	Cat03_D1	Cat03	Healthy	1	-3.76871	10.5786	6.60913	7.28702	2.12002	2.92654	6.06149	7.63125	5.27593	NA	normal
58	Cat03_D2	Cat03	Healthy	2	-3.86501	10.7626	6.9087	7.89976	3.33233	2.43628	6.06149	7.42323	7.32765	NA	normal
59	Cat03_D3	Cat03	Healthy	3	-1.88812	10.9228	4.94864	7.8272	2.3266	3.7976	5.89751	7.15085	4.83546	12.9859	normal
60	Cat03_D4	Cat03	Healthy	4	-3.28484	10.2493	5.63053	7.72776	2.52563	2.10795	5.92679	7.07154	5.526	NA	normal
61	Cat03_D5	Cat03	Healthy	5	-3.93041	10.5163	6.96291	7.68073	2.93878	2.28636	5.74231	7.39479	6.96817	NA	normal
62	Cat03_D6	Cat03	Healthy	6	-3.94034	10.6602	7.01712	7.68879	3.21472	2.06747	5.82577	7.60431	7.29071	7.28389	normal
63	Cat03_D40	Cat03	Healthy	40	-4.05395	10.5148	6.6719	7.41736	2.62364	1.85907	5.85505	7.62676	6.80193	22.3045	normal
64	Cat03_D41	Cat03	Healthy	41	-3.97088	10.5267	7.01569	7.58533	2.97799	2.09145	5.69107	7.62077	7.03779	NA	normal
65	Cat03_D42	Cat03	Healthy	42	-3.95185	10.5772	6.84879	7.54905	3.0383	1.69565	5.7672	7.55492	7.04774	NA	normal
66	Cat03_D43	Cat03	Healthy	43	-4.19344	10.5148	7.17261	6.93362	2.4035	1.8096	5.54026	8.42293	6.92128	NA	normal
67	Cat03_D44	Cat03	Healthy	44	-3.95835	10.5178	6.8816	7.66595	2.91767	2.14093	5.89751	7.45914	7.18414	11.4666	normal
68	Cat03_D45	Cat03	Healthy	45	-3.96828	10.5801	6.97718	7.75464	3.03679	1.84708	5.87994	7.76893	7.05342	NA	normal
69	Cat03_D46	Cat03	Healthy	46	-3.86397	10.4985	6.95578	7.81376	3.04282	2.35382	5.91654	7.5205	7.17988	NA	normal
70	Cat03_D47	Cat03	Healthy	47	-3.83839	10.3591	6.97718	7.82988	2.92069	2.15892	5.97365	7.50105	7.26797	NA	normal
71	Cat03_D48	Cat03	Healthy	48	-3.94441	10.4629	6.96434	7.23461	2.31152	2.77211	5.29868	8.30021	6.71384	NA	normal
72	Cat03_D49	Cat03	Healthy	49	-3.86057	10.5386	6.80171	7.51142	3.0971	2.06297	5.78624	6.96977	7.2765	8.27833	normal
73	Cat04_D0	Cat04	Healthy	0	-3.50281	10.3264	5.7475	6.81672	2.19692	2.33583	5.90337	5.6513	6.44246	5.47604	normal	Stat1
74	Cat04_D2	Cat04	Healthy	2	-4.33031	10.4303	6.58203	5.96076	2.19994	2.98201	5.45681	6.53277	6.7863	7.22092	normal
75	Cat04_D4	Cat04	Healthy	4	-3.72474	10.5282	6.93581	5.84655	2.68396	2.54573	5.06881	5.80694	6.97101	8.62824	normal
76	Cat04_D7	Cat04	Healthy	7	-3.23749	10.5237	7.01284	5.60468	3.35796	4.06297	5.75695	5.98803	7.41006	6.19584	normal	Stat1
77	Cat04_D14	Cat04	Healthy	14	-3.45428	10.4866	7.30813	5.10481	3.26448	1.95952	5.41435	5.77701	7.30065	5.58469	normal	Stat1
78	Cat04_D16	Cat04	Healthy	16	-4.04593	10.6395	7.11555	5.50658	2.6146	2.42879	5.44217	6.50733	7.00085	11.5038	normal
79	Cat04_D18	Cat04	Healthy	18	-3.42055	10.7344	6.21969	6.83553	2.76689	1.84258	5.51977	6.08081	6.8474	4.44296	normal
80	Cat04_D21	Cat04	Healthy	21	-2.36631	10.4362	6.40371	5.22575	4.26568	3.01649	5.32504	6.09279	6.6499	7.45445	normal	Stat1
81	Cat04_D53	Cat04	Healthy	53	-4.0938	10.6172	7.23395	5.30234	2.7307	2.74063	5.92826	6.62855	7.50384	5.17813	normal
82	Cat04_D56	Cat04	Healthy	56	-4.14249	10.5163	7.42939	5.53883	2.78197	3.3928	6.02928	6.77671	7.59335	NA	normal
83	Cat04_D65	Cat04	Healthy	65	-4.09111	10.4911	7.30243	5.39371	2.52111	3.30885	5.64129	6.22598	7.32481	NA	normal
84	Cat05_D0	Cat05	Healthy	0	-3.81715	10.9362	7.42796	6.61381	2.42461	3.32834	6.52709	5.66028	7.1202	5.95113	normal
85	Cat05_D65	Cat05	Healthy	65	-4.09111	10.4911	7.30243	5.39371	2.52111	3.30885	5.64129	6.22598	7.32481	NA	normal
86	Cat05_D259	Cat05	Healthy	259	-3.73935	10.4733	7.41227	6.00645	3.19361	1.95202	5.72328	5.5211	7.06763	NA	normal
87	Cat05_D277	Cat05	Healthy	277	-4.08134	10.7685	7.42939	5.70142	2.70205	2.72714	5.9224	6.40856	7.55925	NA	normal
88	Cat05_D279	Cat05	Healthy	279	-4.06414	10.5	7	5.7	2.3	2.4	5.6	6.07	7.44	NA	normal
89	Cat05_D280	Cat05	Healthy	280	-4.22716	10.2	7.2	5.6	2.6	2.5	5.7	6.23	7.17	NA	normal
90	Cat05_D282	Cat05	Healthy	282	-4.15012	10.2463	6.9572	5.4824	2.48794	2.17241	5.44656	6.13319	7.18414	NA	normal
91	Cat05_D283	Cat05	Healthy	283	-4.01357	10.5386	7.398	5.65843	2.82871	1.37181	5.60615	6.50584	7.4058	NA	normal
92	Cat05_D285	Cat05	Healthy	285	-3.50649	10.5178	7.2525	5.76189	2.9614	4.14693	5.62665	6.17809	7.54504	NA	normal
93	Cat05_D286	Cat05	Healthy	286	-3.81487	10.23	7.01284	5.83042	2.97195	2.91904	5.58272	6.00748	7.25092	NA	normal
94	Cat05_D294	Cat05	Healthy	294	-4.10977	10.2211	7.05278	5.50524	1.62545	3.51574	5.51684	6.55672	7.2083	NA	normal
95	Cat06_D0	Cat06	Healthy	0	-3.70581	10.4214	6.44365	5.01075	2.9237	2.77211	5.52269	7.58934	7.0449	8.82406	normal
96	Cat06_D12	Cat06	Healthy	12	-1.7736	10.0252	6.30956	4.95969	2.43064	3.77061	4.75403	4.40916	6.60017	0.783066	normal
97	Cat06_D14	Cat06	Healthy	14	-3.05697	10.4629	6.96576	5.53883	2.84228	4.61319	5.82577	6.08081	7.30065	2.78877	normal
98	Cat06_D27	Cat06	Healthy	27	-1.18357	10.4332	6.7689	4.97447	3.11369	5.30435	4.79502	6.65849	6.97386	5.45199	normal
99	Cat06_D29	Cat06	Healthy	29	-0.725766	10.4466	6.4622	4.79575	4.89747	4.42729	5.35578	7.48608	6.38846	70.5597	normal
100	Cat06_D35	Cat06	Healthy	35	-4.03176	10.546	6.45934	5.77264	2.73522	3.10195	5.57394	6.42353	7.01932	3.14131	normal
101	Cat06_D70	Cat06	Healthy	70	-2.67286	10.7418	6.64622	4.47192	3.02925	4.12744	5.56808	7.55642	6.69821	57.6092	normal
102	Cat06_D73	Cat06	Healthy	73	-3.65338	10.8561	6.98431	5.27815	3.14536	4.03298	5.68375	7.40826	7.35607	7.54021	normal
103	Cat06_D248	Cat06	Healthy	248	-4.04105	10.4362	7.1826	5.26203	2.6734	1.90705	5.3836	8.10865	6.81756	NA	normal
104	Cat07_D0	Cat07	Healthy	0	-3.21564	11.0039	7.16976	6.07901	4.81966	1.57721	6.61435	5.83688	6.24354	NA	normal	Stat1
105	Cat07_D7	Cat07	Healthy	7	-3.15134	10.8555	7.02996	6.08573	4.77141	1.56822	6.43719	5.53307	6.69537	NA	normal	Stat1
106	Cat07_D14	Cat07	Healthy	14	-3.07152	11.0128	7.03994	6.59366	4.64324	3.42129	6.47818	5.37743	6.80762	NA	normal	Stat1
107	Cat07_D21	Cat07	Healthy	21	-3.26257	10.9861	7.19544	6.57888	4.79252	1.75712	6.33763	5.63484	6.72094	NA	normal	Stat1
108	Cat08_D0	Cat08	Healthy	0	-1.00107	11.0098	6.38231	6.44585	4.8453	4.85307	6.79883	5.12302	5.71924	NA	normal	Stat1
109	Cat08_D7	Cat08	Healthy	7	-1.95536	10.9134	5.74322	6.3706	4.68697	3.1994	6.67731	5.35349	5.29724	NA	normal	Stat1
110	Cat08_D14	Cat08	Healthy	14	-1.76852	10.946	6.35521	6.21473	3.94964	4.83358	6.70366	5.66327	4.97897	NA	normal	Stat1
111	Cat08_D21	Cat08	Healthy	21	-0.195748	11.0513	6.36662	6.53588	4.12304	6.51424	6.73587	5.46573	5.62688	NA	normal	Stat1
112	Cat09_D0	Cat09	Healthy	0	-1.23419	10.7798	7.05563	5.29831	3.42642	6.29685	6.48697	7.05208	6.34015	NA	normal	Stat1
113	Cat09_D7	Cat09	Healthy	7	-0.764041	10.9371	6.34237	5.85058	4.307	6.14843	6.51332	6.81712	6.98664	NA	normal	Stat1
114	Cat09_D14	Cat09	Healthy	14	-0.1	10.805	6.9515	5.80086	4.82268	6.89205	6.12387	7.36935	6.50497	NA	normal	Stat1
115	Cat09_D21	Cat09	Healthy	21	-0.15329	10.9608	6.99287	5.5039	4.69753	6.75262	6.48551	7.20473	6.58454	NA	normal	Stat1
116	Cat10_D0	Cat10	Healthy	0	-3.05067	10.6997	7.0214	5.93255	3.72648	4.43178	6.11947	7.42173	5.84996	NA	normal	Stat1
117	Cat10_D7	Cat10	Healthy	7	-4.07749	10.6745	7.01569	5.82908	3.50633	2.33583	6.30542	7.06705	5.57857	NA	normal	Stat1
118	Cat10_D14	Cat10	Healthy	14	-3.40723	10.5217	7.01141	5.34131	3.17008	3.8036	5.38594	6.67644	6.0574	NA	normal	Stat1
119	Cat10_D21	Cat10	Healthy	21	-3.68623	10.6047	7.07846	5.76324	3.40229	3.84258	5.88668	6.91889	6.07729	NA	normal	Stat1
120	Cat11_D0	Cat11	Healthy	0	-2.89932	10.3243	4.17832	6.13007	3.09017	1.38531	5.97745	6.76175	6.36431	NA	normal	Stat1
121	Cat11_D7	Cat11	Healthy	7	-1.16747	10.5202	4.0485	5.81161	3.04041	4.41979	6.2	6.48339	6.26201	NA	normal	Stat1
122	Cat11_D14	Cat11	Healthy	14	-1.19637	10.3763	3.28388	5.21231	4.39294	1.38531	5.60996	6.24693	6.08156	NA	minor changes	Stat1
123	Cat11_D21	Cat11	Healthy	21	-2.30603	10.9979	4.21398	5.92045	3.37364	2.05397	6.10044	6.64053	7.17136	NA	normal	Stat1
124	Cat12_D0	Cat12	Healthy	0	-1.70032	10.2181	6.68046	4.9785	2.97949	4.4003	5.63104	4.87908	6.17391	NA	normal	Stat1
125	Cat12_D7	Cat12	Healthy	7	-2.40503	10.7071	6.20827	5.36549	3.20627	2.54873	5.89839	4.16672	5.54021	NA	normal	Stat1
126	Cat12_D14	Cat12	Healthy	14	-3.31784	10.6493	6.45221	6.04945	3.49427	2.37181	6.36691	4.59922	6.04604	NA	normal	Stat1
127	Cat12_D21	Cat12	Healthy	21	-3.08276	10.6567	6.35949	6.16501	3.45205	2.28186	6.22343	4.39868	5.67377	NA	normal	Stat1
128	Cat13_D0	Cat13	Healthy	0	-0.61363	10.8881	6.48787	6.1892	2.80669	6.70465	5.23367	8.18048	5.10969	NA	normal
129	Cat13_D7	Cat13	Healthy	7	-3.0414	10.8837	6.94864	5.84789	2.66496	5.15742	5.9306	7.01467	6.42256	NA	normal
130	Cat13_D21	Cat13	Healthy	21	-1.01823	10.8214	6.699	7.96023	3.07207	7.10495	6.00527	7.75097	5.46633	NA	minor changes
131	Cat14_D0	Cat14	Healthy	0	-2.3	10.6	6.8	5.2	3.7	1.4	4	7.7	4.9	NA	minor changes	Stat2
132	Cat14_D29	Cat14	Healthy	29	-1.3	10.4	6.3	4.6	3	2.3	3.1	7.5	4.5	NA	minor changes	Stat2
133	Cat14_D59	Cat14	Healthy	59	-2.2	10.8	6.8	5	3.6	2.1	4.1	7.8	5.3	NA	minor changes	Stat2
134	Cat15_D0	Cat15	Healthy	0	-2.9	11.1	6.3	7.7	2.6	2.4	5.4	6.1	5.3	NA	normal	Stat2
135	Cat15_D29	Cat15	Healthy	29	-2.9	11.2	7.3	7.9	2.7	3.1	5.1	6.3	5.2	NA	normal	Stat2
136	Cat15_D59	Cat15	Healthy	59	-3.3	11.3	7.2	7.5	3.2	2.7	5.2	6.5	5.9	NA	normal	Stat2
137	Cat16_D0	Cat16	Healthy	0	-1.1	11.1	6.6	5.7	4.4	4.6	5.8	6.6	5.7	NA	normal	Stat2
138	Cat16_D29	Cat16	Healthy	29	-1.1	11.2	6.3	7.6	3.2	5.3	5.6	6.6	5.3	NA	normal	Stat2
139	Cat16_D59	Cat16	Healthy	59	-1.4	11.2	7.1	7.8	3.5	5.6	5.4	6.4	6.3	NA	normal	Stat2
140	Cat17_D0	Cat17	Healthy	0	-2.6	10.6	6.8	4.5	3.3	2.2	4.7	6.7	5.4	NA	normal	Stat2
141	Cat17_D29	Cat17	Healthy	29	-2.5	11.1	7.2	4.5	3.7	0.9	4.9	7.5	5.2	NA	normal	Stat2
142	Cat17_D59	Cat17	Healthy	59	-2.8	11.1	7.2	4.9	3.7	2.4	5.1	7.5	5.9	NA	normal	Stat2
144	Abx01_D14	Abx01	Abx exposed	14	0.486944	10.7902	7.37803	4.89358	3.42189	4.4063	0.01	7.95151	6.31742	88.8946	mild to moderate changes	Amo-Clav
148	Abx03_D14	Abx03	Abx exposed	14	0.59561	10.9905	7.06419	4.74711	3.35555	5.01949	0.0374817	7.98144	7.47258	72.1964	mild to moderate changes	Amo-Clav
152	Abx05_D7	Abx05	Abx exposed	7	0.909481	10.9727	6.10984	5.9742	3.56212	5.46777	1.09751	8.09368	5.62262	83.3675	mild to moderate changes	Amo-Clav
154	Abx05_D56	Abx05	Abx exposed	56	0.624072	11.0721	6.39658	8.10938	4.16074	4.93403	0.1	7.82879	5.26172	81.254	mild to moderate changes	Amo-Clav
156	Abx06_D21	Abx06	Abx exposed	21	0.244655	11.127	6.04137	7.28299	4.12153	4.23988	0.1	8.41245	7.13583	85.6662	mild to moderate changes	Cefovecin
157	Abx06_D56	Abx06	Abx exposed	56	0.504373	11.0202	6.87447	6.33701	4.54222	4.3943	0.1	8.50973	6.09861	78.491	mild to moderate changes	Cefovecin
151	Abx04_D21	Abx04	Abx exposed	21	-0.437673	11.1804	6.52639	7.96023	3.95265	4	1.09605	8.7402	5.96789	77.9762	minor changes	Amo-Clav
158	Abx07_D141	Abx07	Abx exposed	141	-0.970153	10.3902	7.17404	7.29239	3.0775	1.43778	0.1	7.23616	7.00796	94.1532	minor changes	Cefovecin
159	Abx07_D144	Abx07	Abx exposed	144	-1.51944	10.2047	7.01141	7.60683	2.37183	1.05397	0.1	7.59982	5.77181	90.6093	minor changes	Cefovecin
160	Abx07_D147	Abx07	Abx exposed	147	-0.885254	10.4184	6.79173	7.06262	4.14505	1.2069	0.1	6.95929	6.90992	89.35	minor changes	Cefovecin
161	Abx07_D161	Abx07	Abx exposed	161	-0.435513	10.5104	7.15835	6.42166	4.20688	1.85907	0.1	7.84226	6.68116	95.5925	minor changes	Cefovecin
162	Abx08_D35	Abx08	Abx exposed	35	-0.732709	10.3694	7.04708	5.49046	2.72618	0.877061	0.1	4.4765	6.8403	94.5882	minor changes	Cefovecin
163	Abx08_D39	Abx08	Abx exposed	39	-1.14129	10.2849	7.31098	5.5254	2.34017	1.3928	0.519766	4.88357	6.99375	98.9592	minor changes	Cefovecin
164	Abx08_D44	Abx08	Abx exposed	44	-0.893169	10.6409	7.0699	5.61811	2.36128	1.78711	0.803807	4.80425	7.03353	NA	minor changes	Cefovecin
143	Abx01_D7	Abx01	Abx exposed	7	2.93311	10.4059	4.54636	3.34964	2.13118	6.29985	0.01	3.19695	5.22052	91.2627	significant dysbiosis	Amo-Clav
145	Abx02_D7	Abx02	Abx exposed	7	3.93998	10.1819	1.8117	3.14002	3.29222	7.44828	0.558712	4.05597	4.28986	93.0711	significant dysbiosis	Amo-Clav
146	Abx02_D14	Abx02	Abx exposed	14	1.24997	10.6151	3.903	5.71594	4.35374	5.41379	5.3713	7.94403	4.46888	54.4369	significant dysbiosis	Amo-Clav
147	Abx03_D7	Abx03	Abx exposed	7	2.39617	10.6671	6.54066	3.70707	2.30308	7.27586	0.01	3.22389	6.56607	86.9156	significant dysbiosis	Amo-Clav
149	Abx04_D7	Abx04	Abx exposed	7	1.16782	10.8006	6.45934	6.14082	3.35555	6.18291	0.1	7.88267	5.81017	86.0082	significant dysbiosis	Amo-Clav
150	Abx04_D14	Abx04	Abx exposed	14	2.92278	10.8866	3.49501	6.8839	4.21351	6.92654	3.94085	5.96109	5.32566	87.3582	significant dysbiosis	Amo-Clav
153	Abx05_D14	Abx05	Abx exposed	14	1.33298	11.0855	6.80456	8.44128	3.79735	5.4003	0.506003	8.44837	5.06991	82.8087	significant dysbiosis	Amo-Clav
155	Abx06_D7	Abx06	Abx exposed	7	1.42021	11.1329	6.72753	6.09245	5.31273	6.11394	0.1	7.93206	7.26229	86.5014	significant dysbiosis	Cefovecin
165	Abx08_D226	Abx08	Abx exposed	226	2.59204	10.3976	5.4465	6.90809	7.40048	6.49925	2.40556	6.60461	6.30037	NA	significant dysbiosis	Cefovecin
166	Abx08_D228	Abx08	Abx exposed	228	1.36485	10.543	6.88017	5.84789	5.96954	4.55622	0.266471	6.58665	7.19125	97	significant dysbiosis	Cefovecin
167	Abx08_D249	Abx08	Abx exposed	249	2.18188	10.454	6.89016	6.24295	5.30157	7.21889	0.1	6.39359	7.13583	NA	significant dysbiosis	Cefovecin
	*Collection date for cats exposed to antibiotics are the days post the last dose of antibiotic administration.

## Sheet: qPCR Condition
Target bacterium	Primer sequences (5’ to 3’)*	Annealing temperature (◦C)
Bacteroides	TCGGCTAACTCCGTGCCAGC	52
	ACACCACGAATTCCGCCCACC
Bifidobacterium	TCGCGTCYGGTGTGAAAG	60
	CCACATCCAGCRTCCAC
Clostridium hiranonis	AGTAAGCTCCTGATACTGTCT	59
	AGGGAAAGAGGAGATTAGTCC
Escherichia coli	GTTAATACCTTTGCTCATTGA	55
	ACCAGGGTATCTAATCCTGTT
Faecalibacterium	GAAGGCGGCCTACTGGGCAC	60
	GTGCAGGCGAGTTGCAGCCT
Streptococcus	TTATTTGAAAGGGGCAATTGCT	54
	GTGAACTTTCCACTCTCACAC
Turicibacter	CAGACGGGGACAACGATTGGA	57
	TACGCATCGTCGCCTTGGTA
Universal Bacteria	CCTACGGGAGGCAGCAGT	59
	ATTACCGCGGCTGCTGG
*The forward primer is listed at the top; reverse primer at the bottom
